# Supplementary material for: Clonal Dynamics Reveal Two Distinct Populations of Basal Cells in Slow-Turnover Airway Epithelium
Source: Cell Rep. 2015 Jun 25;12(1):90–101. doi: 10.1016/j.celrep.2015.06.011 (PMC4518462; doi:10.1016/j.celrep.2015.06.011)
Supplement: Table S1. Raw Data for All of the Clonal Analysis, the EdU Data Set, and the K8-H2B-GFP, Related to Figures 1, 2, 3, and 5 [file mmc2.xlsx]

## Sheet: Krt5-CreER R26R fGFP
Composition of clone	Number of basal cells	Number of secretory cells	Number of ciliated cells	Total number of cells
Timepoint					3 days																												3 weeks
Mouse Number					53							62							75							109							76							105							156
Gender (M/F)					M							M							M							M							F							M							M
Proximal-distal location: 20x field of view from carina (1st, 2nd or 3rd)					Total	1st	1st	2nd	2nd	3rd	3rd	Total	1st	1st	2nd	2nd	3rd	3rd	Total	1st	1st	2nd	2nd	3rd	3rd	Total	1st	1st	2nd	2nd	3rd	3rd	Total	1st	1st	2nd	2nd	3rd	3rd	Total	1st	1st	2nd	2nd	3rd	3rd	Total	1st	1st
Location: overlying dorsal muscle band (M) or region underlain by cartilage rings (C) or bordering both regions (Border)					Total	M	C	M	C	M	C	Total	M	C	M	C	M	C	Total	M	C	M	C	M	C	Total	M	C	M	C	M	C	Total	M	C	M	C	M	C	Total	M	C	M	C	M	C	Total	M	C
1 basal	1	0	0	1	7	1	0	5	0	1	0	40	7	2	11	5	4	11	45	16	7	9	4	4	5	9	0	2		5		2	73	31		38	4			32		3	17		5	7	21	4	2
2 basal	2	0	0	2	0							0							0							1		1					34	5		26	3			31		1	17	1	7	5	16	7	2
3 basal	3	0	0	3	0							0							0							0							13	5		8				3		1	1			1	7	2	1
4 basal	4	0	0	4	0							0							0							0							1	1						1		1					1
5 basal	5	0	0	5	0							0							0							0							2	2						0							0
6 basal	6	0	0	6	0							0							0							0							0							0							1
7 basal	7	0	0	7	0							0							0							0							0							0							0
8 basal	8	0	0	8	0							0							0							0							0							0							0
11 basal	11	0	0	11	0							0							0							0							0							0							0
1 Clara	0	1	0	1	0							0							0							0							3	1		1	1			1			1				2	1
2 Clara	0	2	0	2	0							0							0							0							0							0							1	1
3 Clara	0	3	0	3	0							0							0							0							0							0							0
4 Clara	0	4	0	4	0							0							0							0							0							0							0
5 Clara	0	5	0	5	0							0							0							0							0							0							0
6 Clara	0	6	0	6	0							0							0							0							0							0							0
9 Clara	0	9	0	9	0							0							0							0							0							0							0
11 Clara	0	11	0	11	0							0							0							0							0							0							0
1 ciliated	0	0	1	1	0							0							0							0							0							0							0
2 ciliated	0	0	2	2	0							0							0							0							0							0							0
3 ciliated	0	0	3	3	0							0							0							0							0							0							0
4 ciliated	0	0	4	4	0							0							0							0							0							0							0
1 basal + 1 Clara	1	1	0	2	0							0							0							0							4	2		1	1			3			1		1	1	3
1 basal + 1 Clara + 1 ciliated	1	1	1	3	0							0							0							0							0							0							0
1 basal + 1 Clara + 2 ciliated	1	1	2	4	0							0							0							0							0							0							0
1 basal + 2 Clara	1	2	0	3	0							0							0							0							0							1		1					1
1 basal + 2 Clara + 1 ciliated	1	2	1	4	0							0							0							0							0							0							0
1 basal + 2 Clara + 5 ciliated	1	2	5	8	0							0							0							0							0							0							0
1 basal + 3 Clara	1	3	0	4	0							0							0							0							0							0							0
1 basal + 3 Clara + 1 ciliated	1	3	1	5	0							0							0							0							0							0							0
1 basal + 3 Clara + 4 ciliated	1	3	4	8	0							0							0							0							0							0							0
1 basal + 4 Clara	1	4	0	5	0							0							0							0							0							0							0
1 basal + 4 Clara + 1 ciliated	1	4	1	6	0							0							0							0							0							0							0
1 basal + 4 Clara + 2 ciliated	1	4	2	7	0							0							0							0							0							0							0
1 basal + 5 Clara	1	5	0	6	0							0							0							0							0							0							0
1 basal + 6 Clara + 2 ciliated	1	6	2	9	0							0							0							0							0							0							0
1 basal + 7 Clara	1	7	0	8	0							0							0							0							0							0							0
1 basal + 7 Clara + 1 ciliated	1	7	1	9	0							0							0							0							0							0							0
1 basal + 7 Clara + 2 ciliated	1	7	2	10	0							0							0							0							0							0							0
1 basal + 7 Clara + 3 ciliated	1	7	3	11	0							0							0							0							0							0							0
1 basal + 8 Clara + 1 ciliated	1	8	1	10	0							0							0							0							0							0							0
1 basal + 9 Clara + 3 ciliated	1	9	3	13	0							0							0							0							0							0							0
1 basal + 1 ciliated	1	0	1	2	0							0							0							0							0							0							0
1 basal + 2 ciliated	1	0	2	3	0							0							0							0							0							0							0
1 basal + 3 ciliated	1	0	3	4	0							0							0							0							0							0							0
2 basal + 1 Clara	2	1	0	3	0							0							0							0							0							1			1				2
2 basal + 1 Clara + 1 ciliated	2	1	1	4	0							0							0							0							0							0							0
2 basal + 1 Clara + 3 ciliated	2	1	3	6	0							0							0							0							0							0							0
2 basal + 1 Clara + 6 ciliated	2	1	6	9	0							0							0							0							0							0							0
2 basal + 2 Clara	2	2	0	4	0							0							0							0							0							0							0
2 basal + 2 Clara + 1 ciliated	2	2	1	5	0							0							0							0							0							0							0
2 basal + 2 Clara + 2 ciliated	2	2	2	6	0							0							0							0							0							0							0
2 basal + 2 Clara + 5 ciliated	2	2	5	9	0							0							0							0							0							0							0
2 basal + 3 Clara	2	3	0	5	0							0							0							0							0							0							0
2 basal + 3 Clara + 1 ciliated	2	3	1	6	0							0							0							0							0							0							0
2 basal + 3 Clara + 2 ciliated	2	3	2	7	0							0							0							0							0							0							0
2 basal + 4 Clara	2	4	0	6	0							0							0							0							0							0							0
2 basal + 4 Clara + 1 ciliated	2	4	1	7	0							0							0							0							0							0							0
2 basal + 4 Clara + 2 ciliated	2	4	2	8	0							0							0							0							0							0							0
2 basal + 5 Clara	2	5	0	7	0							0							0							0							0							0							0
2 basal + 5 Clara + 1ciliated	2	5	1	8	0							0							0							0							0							0							0
2 basal + 5 Clara + 3 ciliated	2	5	3	10	0							0							0							0							0							0							0
2 basal + 5 Clara + 4 ciliated	2	5	4	11	0							0							0							0							0							0							0
2 basal + 5 Clara + 8 ciliated	2	5	8	15	0							0							0							0							0							0							0
2 basal + 6 Clara + 2 ciliated	2	6	2	10	0							0							0							0							0							0							0
2 basal + 6 Clara + 3 ciliated	2	6	3	11	0							0							0							0							0							0							0
2 basal + 7 Clara + 2 ciliated	2	7	2	11	0							0							0							0							0							0							0
2 basal + 7 Clara + 3 ciliated	2	7	3	12	0							0							0							0							0							0							0
2 basal + 7 Clara + 6 ciliated	2	7	6	15	0							0							0							0							0							0							0
2 basal + 8 Clara + 1 ciliated	2	8	1	11	0							0							0							0							0							0							0
2 basal + 9 Clara	2	9	0	11	0							0							0							0							0							0							0
2 basal + 9 Clara + 1 ciliated	2	9	1	12	0							0							0							0							0							0							0
2 basal + 9 Clara + 3 ciliated	2	9	3	14	0							0							0							0							0							0							0
2 basal + 10 Clara + 1 ciliated	2	10	1	13	0							0							0							0							0							0							0
2 basal + 10 Clara + 2 ciliated	2	10	2	14	0							0							0							0							0							0							0
2 basal + 10 Clara + 3 ciliated	2	10	3	15	0							0							0							0							0							0							0
2 basal + 11 Clara + 1 ciliated	2	11	1	14	0							0							0							0							0							0							0
2 basal + 12 Clara	2	12	0	14	0							0							0							0							0							0							0
2 basal + 12 Clara + 5 ciliated	2	12	5	19	0							0							0							0							0							0							0
2 basal + 14 Clara + 1 ciliated	2	14	1	17	0							0							0							0							0							0							0
2 basal + 14 Clara + 8 ciliated	2	14	8	24	0							0							0							0							0							0							0
2 basal + 15 Clara + 3 ciliated	2	15	3	20	0							0							0							0							0							0							0
2 basal + 1 ciliated	2	0	1	3	0							0							0							0							0							0							0
2 basal + 2 ciliated	2	0	2	4	0							0							0							0							0							0							0
3 basal + 1 Clara	3	1	0	4	0							0							0							0							0							0							0
3 basal + 1 Clara + 1 ciliated	3	1	1	5	0							0							0							0							0							0							0
3 basal + 1 Clara + 2 ciliated	3	1	2	6	0							0							0							0							0							0							0
3 basal + 1 Clara + 4 ciliated	3	1	4	8	0							0							0							0							0							0							0
3 basal + 2 Clara	3	2	0	5	0							0							0							0							0							0							0
3 basal + 2 Clara + 1 ciliated	3	2	1	6	0							0							0							0							0							0							0
3 basal + 2 Clara + 2 ciliated	3	2	2	7	0							0							0							0							0							0							0
3 basal + 3 Clara	3	3	0	6	0							0							0							0							0							0							0
3 basal + 3 Clara + 1 ciliated	3	3	1	7	0							0							0							0							0							0							0
3 basal + 4 Clara	3	4	0	7	0							0							0							0							0							0							0
3 basal + 4 Clara + 2 ciliated	3	4	2	9	0							0							0							0							0							0							0
3 basal + 4 Clara + 3 ciliated	3	4	3	10	0							0							0							0							0							0							0
3 basal + 5 Clara	3	5	0	8	0							0							0							0							1	1						0							0
3 basal + 5 Clara + 1 ciliated	3	5	1	9	0							0							0							0							0							0							0
3 basal + 6 Clara	3	6	0	9	0							0							0							0							0							0							0
3 basal + 7 Clara	3	7	0	10	0							0							0							0							0							0							0
3 basal + 7 Clara + 1 ciliated	3	7	1	11	0							0							0							0							0							0							0
3 basal + 7 Clara + 2 ciliated	3	7	2	12	0							0							0							0							0							0							0
3 basal + 7 Clara + 3 ciliated	3	7	3	13	0							0							0							0							0							0							0
3 basal + 7 Clara + 4 ciliated	3	7	4	14	0							0							0							0							0							0							0
3 basal + 8 Clara + 3 ciliated	3	7	4	14	0							0							0							0							0							0							0
3 basal + 9 Clara + 9 ciliated	3	9	9	21	0							0							0							0							0							0							0
3 basal + 10 Clara	3	10	0	13	0							0							0							0							0							0							0
3 basal + 11 Clara + 2 ciliated	3	11	2	16	0							0							0							0							0							0							0
3 basal + 11 Clara + 3 ciliated	3	11	3	17	0							0							0							0							0							0							0
3 basal + 14 Clara + 6 ciliated	3	14	6	23	0							0							0							0							0							0							0
3 basal + 20 Clara + 3 ciliated	3	20	3	26	0							0							0							0							0							0							0
3 basal + 33 Clara + 11 ciliated	3	33	11	47	0							0							0							0							0							0							0
3 basal + 1 ciliated	3	0	1	4	0							0							0							0							0							0							0
3 basal + 2 ciliated	3	0	2	5	0							0							0							0							0							0							0
3 basal + 5 ciliated	3	0	5	8	0							0							0							0							0							0							0
4 basal + 1 Clara	4	1	0	5	0							0							0							0							0							0							1	1
4 basal + 2 Clara	4	2	0	6	0							0							0							0							0							0							0
4 basal + 2 Clara + 1 ciliated	4	2	1	7	0							0							0							0							0							0							0
4 basal + 2 Clara + 2 ciliated	4	2	2	8	0							0							0							0							0							0							0
4 basal + 3 Clara	4	3	0	7	0							0							0							0							0							0							0
4 basal + 3 Clara + 1 ciliated	4	3	1	8	0							0							0							0							0							0							0
4 basal + 3 Clara + 5 ciliated	4	3	5	12	0							0							0							0							0							0							0
4 basal + 4 Clara	4	4	0	8	0							0							0							0							0							0							0
4 basal + 4 Clara + 2 ciliated	4	4	2	10	0							0							0							0							0							0							0
4 basal + 5 Clara	4	5	0	9	0							0							0							0							0							0							0
4 basal + 6 Clara + 5 ciliated	4	6	5	15	0							0							0							0							0							0							0
4 basal + 6 Clara + 6 ciliated	4	6	6	16	0							0							0							0							0							0							0
4 basal + 7 Clara	4	7	0	11	0							0							0							0							0							0							0
4 basal + 7 Clara + 3 ciliated	4	7	3	14	0							0							0							0							0							0							0
4 basal + 8 Clara + 3 ciliated	4	8	3	15	0							0							0							0							0							0							0
4 basal + 8 Clara + 6 ciliated	4	8	6	18	0							0							0							0							0							0							0
4 basal + 10 Clara + 1 ciliated	4	10	1	15	0							0							0							0							0							0							0
4 basal + 11 Clara + 1 ciliated	4	11	1	16	0							0							0							0							0							0							0
4 basal + 11 Clara + 3 ciliated	4	11	3	18	0							0							0							0							0							0							0
4 basal + 12 Clara + 1 ciliated	4	12	1	17	0							0							0							0							0							0							0
4 basal + 12 Clara + 6 ciliated	4	12	6	22	0							0							0							0							0							0							0
4 basal + 13 Clara + 1 ciliated	4	13	1	18	0							0							0							0							0							0							0
4 basal + 15 Clara + 1 ciliated	4	15	1	20	0							0							0							0							0							0							0
4 basal + 15 Clara + 3 ciliated	4	15	3	22	0							0							0							0							0							0							0
4 basal + 15 Clara + 6 ciliated	4	15	6	25	0							0							0							0							0							0							0
4 basal + 21 Clara + 6 ciliated	4	21	6	31	0							0							0							0							0							0							0
4 basal + 1 ciliated	4	0	1	5	0							0							0							0							0							0							0
5 basal + 1 Clara	5	1	0	6	0							0							0							0							0							0							0
5 basal + 1 Clara + 1 ciliated	5	1	1	7	0							0							0							0							0							0							0
5 basal + 2 Clara	5	2	0	7	0							0							0							0							0							0							0
5 basal + 2 Clara + 2 ciliated	5	2	2	9	0							0							0							0							0							0							0
5 basal + 2 Clara + 3 ciliated	5	2	3	10	0							0							0							0							0							0							0
5 basal + 3 Clara	5	3	0	8	0							0							0							0							0							0							0
5 basal + 3 Clara + 1 ciliated	5	3	1	9	0							0							0							0							0							0							0
5 basal + 4 Clara + 2 ciliated	5	4	2	11	0							0							0							0							0							0							0
5 basal + 4 Clara + 3 ciliated	5	4	3	12	0							0							0							0							0							0							0
5 basal + 5 Clara	5	5	0	10	0							0							0							0							0							0							0
5 basal + 6 Clara	5	6	0	11	0							0							0							0							0							0							0
5 basal + 6 Clara + 3 ciliated	5	6	3	14	0							0							0							0							0							0							0
5 basal + 6 Clara + 6 ciliated	5	6	6	17	0							0							0							0							0							0							0
5 basal + 10 Clara	5	10	0	15	0							0							0							0							0							0							0
5 basal + 10 Clara + 2 ciliated	5	10	2	17	0							0							0							0							0							0							0
5 basal + 11 Clara	5	11	0	16	0							0							0							0							0							0							0
5 basal + 11 Clara + 6 ciliated	5	11	6	22	0							0							0							0							0							0							0
5 basal+ 12 Clara + 3 ciliated	5	12	3	20	0							0							0							0							0							0							0
5 basal + 13 Clara + 1 ciliated	5	13	1	19	0							0							0							0							0							0							0
5 basal + 13 Clara + 3 ciliated	5	13	3	21	0							0							0							0							0							0							0
5 basal + 13 Clara + 11 ciliated	5	13	11	29	0							0							0							0							0							0							0
5 basal + 17 Clara	5	17	0	22	0							0							0							0							0							0							0
5 basal + 18 Clara + 2 ciliated	5	18	2	25	0							0							0							0							0							0							0
5 basal + 20 Clara + 7 ciliated	5	20	7	32	0							0							0							0							0							0							0
5 basal + 2 ciliated	5	0	2	7	0							0							0							0							0							0							0
6 basal + 1 Clara	6	1	0	7	0							0							0							0							0							0							0
6 basal + 2 Clara	6	2	0	8	0							0							0							0							0							0							0
6 basal + 2 Clara + 1 ciliated	6	2	1	9	0							0							0							0							0							0							0
6 basal + 2 Clara + 3 ciliated	6	2	3	11	0							0							0							0							0							0							0
6 basal + 3 Clara	6	3	0	9	0							0							0							0							0							0							0
6 basal + 3 Clara + 2 ciliated	6	3	2	11	0							0							0							0							0							0							0
6 basal + 5 Clara	6	5	0	11	0							0							0							0							0							0							0
6 basal + 5 Clara + 1 ciliated	6	5	1	12	0							0							0							0							0							0							0
6 basal + 5 Clara + 2 ciliated	6	5	2	13	0							0							0							0							0							0							0
6 basal + 5 Clara + 3 ciliated	6	5	3	14	0							0							0							0							0							0							0
6 basal + 5 Clara + 7 ciliated	6	5	7	18	0							0							0							0							0							0							0
6 basal + 6 Clara	6	6	0	12	0							0							0							0							0							0							0
6 basal + 6 Clara + 10 ciliated	6	6	10	22	0							0							0							0							0							0							0
6 basal + 7 Clara + 1 ciliated	6	7	1	14	0							0							0							0							0							0							0
6 basal + 7 Clara + 2 ciliated	6	7	2	15	0							0							0							0							0							0							0
6 basal + 7 Clara + 4 ciliated	6	7	4	17	0							0							0							0							0							0							0
6 basal + 8 Clara	6	8	0	14	0							0							0							0							0							0							0
6 basal + 10 Clara + 4 ciliated	6	10	4	20	0							0							0							0							0							0							0
6 basal + 10 Clara + 31 ciliated	6	10	31	47	0							0							0							0							0							0							0
6 basal + 11 Clara	6	11	0	17	0							0							0							0							0							0							0
6 basal + 12 Clara + 2 ciliated	6	12	2	20	0							0							0							0							0							0							0
6 basal + 13 Clara + 6 ciliated	6	13	6	25	0							0							0							0							0							0							0
6 basal + 14 Clara + 1 ciliated	6	14	1	21	0							0							0							0							0							0							0
6 basal + 16 Clara + 5 ciliated	6	16	5	27	0							0							0							0							0							0							0
6 basal + 16 Clara + 5 ciliated	6	16	5	27	0							0							0							0							0							0							0
6 basal + 23 Clara + 7 ciliated	6	23	7	36	0							0							0							0							0							0							0
6 basal + 24 Clara	6	24	0	30	0							0							0							0							0							0							0
6 basal + 2 ciliated	6	0	2	8	0							0							0							0							0							0							0
7 basal + 1 Clara	7	1	0	8	0							0							0							0							0							0							0
7 basal + 2 Clara	7	2	0	9	0							0							0							0							0							0							0
7 basal + 3 Clara + 7 ciliated	7	3	2	12	0							0							0							0							0							0							0
7 basal + 3 Clara + 7 ciliated	7	3	7	17	0							0							0							0							0							0							0
7 basal + 4 Clara	7	4	0	11	0							0							0							0							0							0							0
7 basal + 4 Clara + 3 ciliated	7	4	3	14	0							0							0							0							0							0							0
7 basal + 5 Clara + 1 cilliated	7	5	1	13	0							0							0							0							0							0							0
7 basal + 5 Clara + 3 cilliated	7	5	3	15	0							0							0							0							0							0							0
7 basal + 6 Clara	7	6	0	13	0							0							0							0							0							0							0
7 basal + 7 Clara	7	7	0	14	0							0							0							0							0							0							0
7 basal + 7 Clara + 4 ciliated	7	7	4	18	0							0							0							0							0							0							0
7 basal + 8 Clara	7	8	0	15	0							0							0							0							0							0							0
7 basal + 9 Clara + 2 ciliated	7	9	2	18	0							0							0							0							0							0							0
7 basal + 9 Clara + 5 ciliated	7	9	5	21	0							0							0							0							0							0							0
7 basal + 9 Clara + 10 ciliated	7	9	10	26	0							0							0							0							0							0							0
7 basal + 11 Clara + 4 ciliated	7	11	4	22	0							0							0							0							0							0							0
7 basal + 11 Clara + 8 ciliated	7	11	8	26	0							0							0							0							0							0							0
7 basal + 13 Clara + 6 ciliated	7	13	6	26	0							0							0							0							0							0							0
7 basal + 17 Clara + 3 ciliated	7	17	3	27	0							0							0							0							0							0							0
7 basal + 23 Clara + 7 ciliated	7	23	7	37	0							0							0							0							0							0							0
7 basal + 24 Clara + 8 ciliated	7	24	8	39	0							0							0							0							0							0							0
8 basal + 1 Clara	8	1	0	9	0							0							0							0							0							0							0
8 basal + 2 Clara	8	2	0	10	0							0							0							0							0							0							0
8 basal + 5 Clara	8	5	0	13	0							0							0							0							0							0							0
8 basal + 7 Clara + 3 ciliated	8	7	3	18	0							0							0							0							0							0							0
8 basal + 8 Clara	8	8	0	16	0							0							0							0							0							0							0
8 basal + 8 Clara + 1 ciliated	8	8	1	17	0							0							0							0							0							0							0
8 basal + 10 Clara + 1 ciliated	8	10	1	19	0							0							0							0							0							0							0
8 basal + 12 Clara + 3 ciliated	8	12	3	23	0							0							0							0							0							0							0
8 basal + 18 Clara	8	18	0	26	0							0							0							0							0							0							0
8 basal + 19 Clara	8	19	0	27	0							0							0							0							0							0							0
8 basal + 21 Clara + 5 ciliated	8	21	5	34	0							0							0							0							0							0							0
8 basal + 2 ciliated	8	0	2	10	0							0							0							0							0							0							0
9 basal + 1 Clara	9	1	0	10	0							0							0							0							0							0							0
9 basal + 1 Clara + 2 ciliated	9	1	2	12	0							0							0							0							0							0							0
9 basal + 2 Clara + 2 ciliated	9	2	2	13	0							0							0							0							0							0							0
9 basal + 3 Clara	9	3	0	12	0							0							0							0							0							0							0
9 basal + 3 Clara + 1 ciliated	9	3	1	13	0							0							0							0							0							0							0
9 basal + 4 Clara + 1 ciliated	9	4	1	14	0							0							0							0							0							0							0
9 basal + 5 Clara	9	5	0	14	0							0							0							0							0							0							0
9 basal + 8 Clara	9	8	0	17	0							0							0							0							0							0							0
9 basal + 11 Clara	9	11	0	20	0							0							0							0							0							0							0
9 basal + 20 Clara + 6 ciliated	9	20	6	35	0							0							0							0							0							0							0
9 basal + 49 Clara + 3 ciliated	9	49	3	61	0							0							0							0							0							0							0
10 basal + 2 Clara	10	2	0	12	0							0							0							0							0							0							0
10 basal + 3 Clara	10	3	0	13	0							0							0							0							0							0							0
10 basal + 3 Clara + 1 ciliated	10	3	1	14	0							0							0							0							0							0							0
10 basal + 23 Clara + 4 ciliated	10	23	4	37	0							0							0							0							0							0							0
10 basal + 40 Clara + 4 ciliated	10	40	4	54	0							0							0							0							0							0							0
11 basal + 3 Clara + 2 ciliated	11	3	2	16	0							0							0							0							0							0							0
11 basal + 8 Clara	11	8	0	19	0							0							0							0							0							0							0
11 basal + 10 Clara	11	10	0	21	0							0							0							0							0							0							0
11 basal + 6 Clara + 5 ciliated	11	6	5	22	0							0							0							0							0							0							0
11 Basal + 23 Clara + 1 ciliated	11	23	1	35	0							0							0							0							0							0							0
12 basal + 1 Clara	12	1	0	13	0							0							0							0							0							0							0
12 basal + 7 Clara	12	7	0	19	0							0							0							0							0							0							0
12 basal + 10 Clara + 1 ciliated	12	10	1	23	0							0							0							0							0							0							0
12 basal + 12 Clara + 2 ciliated	12	12	2	26	0							0							0							0							0							0							0
13 basal + 5 Clara + 1 ciliated	13	5	1	19	0							0							0							0							0							0							0
13 basal + 13 Clara + 2 ciliated	13	13	2	28	0							0							0							0							0							0							0
13 basal + 21 Clara + 7 ciliated	13	21	7	41	0							0							0							0							0							0							0
13 basal + 53 Clara + 7 ciliated	13	53	7	73	0							0							0							0							0							0							0
14 basal + 3 Clara	14	3	0	17	0							0							0							0							0							0							0
14 basal + 12 Clara + 10 ciliated	14	12	10	36	0							0							0							0							0							0							0
14 basal + 13 Clara + 5 ciliated	14	13	5	32	0							0							0							0							0							0							0
15 basal + 1 Clara	15	1	0	16	0							0							0							0							0							0							0
15 basal + 34 Clara + 9 ciliated	15	34	9	58	0							0							0							0							0							0							0
15 basal + 100 Clara + 60 ciliated	15	100	60	175	0							0							0							0							0							0							0
16 basal + 2 Clara	16	2	0	18	0							0							0							0							0							0							0
18 basal + 26 Clara	18	26	0	44	0							0							0							0							0							0							0
19 basal + 1 Clara + 2 ciliated	19	1	2	22	0							0							0							0							0							0							0
19 basal + 6 Clara	19	6	0	25	0							0							0							0							0							0							0
20 basal + 16 Clara + 8 ciliated	20	16	8	44	0							0							0							0							0							0							0
20 basal + 34 Clara + 4 ciliated	20	34	4	58	0							0							0							0							0							0							0
21 basal + 22 Clara + 9 ciliated	21	22	9	52	0							0							0							0							0							0							0
24 basal + 5 Clara	24	5	0	29	0							0							0							0							0							0							0
27 basal + 20 Clara + 16 ciliated	27	20	16	63	0							0							0							0							0							0							0
28 basal + 31 Clara + 4 ciliated	28	31	4	63	0							0							0							0							0							0							0
33 basal + 46 Clara + 5 ciliated	33	46	5	84	0							0							0							0							0							0							0
127 basal + 218 Clara + 46 ciliated	127	218	46	391	0							0							0							0							0							0							0
1 Clara + 1 ciliated	0	1	1	2	0							0							0							0							0							0							0
1 Clara + 2 ciliated	0	1	2	3	0							0							0							0							0							0							0
1 Clara + 3 ciliated	0	1	3	4	0							0							0							0							0							0							0
1 Clara + 5 ciliated	0	1	5	6	0							0							0							0							0							0							0
1 Clara + 8 ciliated	0	1	8	9	0							0							0							0							0							0							0
2 Clara + 1 ciliated	0	2	1	3	0							0							0							0							0							0							0
2 Clara + 2 ciliated	0	2	2	4	0							0							0							0							0							0							0
2 Clara + 3 ciliated	0	2	3	5	0							0							0							0							0							0							0
2 Clara + 5 ciliated	0	2	5	7	0							0							0							0							0							0							0
3 Clara + 1 ciliated	0	3	1	4	0							0							0							0							0							0							0
3 Clara + 2 ciliated	0	3	2	5	0							0							0							0							0							0							0
3 Clara + 3 ciliated	0	3	3	6	0							0							0							0							0							0							0
4 Clara + 1 ciliated	0	4	1	5	0							0							0							0							0							0							0
4 Clara + 2 ciliated	0	4	2	6	0							0							0							0							0							0							0
4 Clara + 3 ciliated	0	4	3	7	0							0							0							0							0							0							0
4 Clara + 6 ciliated	0	4	6	10	0							0							0							0							0							0							0
5 Clara + 1 ciliated	0	5	1	6	0							0							0							0							0							0							0
5 Clara + 2 ciliated	0	5	2	7	0							0							0							0							0							0							0
5 Clara + 4 ciliated	0	5	4	9	0							0							0							0							0							0							0
5 Clara + 6 ciliated	0	5	6	11	0							0							0							0							0							0							0
5 Clara + 12 ciliated	0	5	12	17	0							0							0							0							0							0							0
6 Clara + 1 ciliated	0	6	1	7	0							0							0							0							0							0							0
6 Clara + 2 ciliated	0	6	2	8	0							0							0							0							0							0							0
6 Clara + 3 ciliated	0	6	3	9	0							0							0							0							0							0							0
6 Clara + 5 ciliated	0	6	5	11	0							0							0							0							0							0							0
7 Clara + 2 ciliated	0	7	2	9	0							0							0							0							0							0							0
7 Clara + 6 ciliated	0	7	6	13	0							0							0							0							0							0							0
8 Clara + 1 ciliated	0	8	1	9	0							0							0							0							0							0							0
8 Clara + 2 ciliated	0	8	2	10	0							0							0							0							0							0							0
8 Clara + 5 ciliated	0	8	5	13	0							0							0							0							0							0							0
9 Clara + 2 ciliated	0	9	2	11	0							0							0							0							0							0							0
11 Clara + 3 ciliated	0	11	3	14	0							0							0							0							0							0							0
Total number of clones					7	1	0	5	0	1	0	40	7	2	11	5	4	11	45	16	7	9	4	4	5	10	0	3	0	5	0	2	131	48	0	74	9	0	0	73	0	7	38	1	13	14	56	16	5
[truncated: 173 more columns]

## Sheet: Scgb1a1-CreER R26R fGFP
Composition of clone	Number of secretory cells	Number of ciliated cells	Total number of cells	6			12
Age (mo)
Mouse				84	86	87	46	50	67
1 secretory	1	0	1	43	74	24	24	20	41
1 secretory + 1 ciliated	1	1	2	1	3		3	0	1
1 secretory + 2 ciliated	1	2	3						1
1 secretory + 3 ciliated	1	3	4	1
2 secretory	2	0	2	8	10	5	6	9	10
2 secretory + 1 ciliated	2	1	3		1			2	3
2 secretory + 2 ciliated	2	2	4					0
2 secretory + 3 ciliated	2	3	5	1			1	0
3 secretory	3	0	3		5	2	1	0	7
3 secretory + 1 ciliated	3	1	4		1			0	2
3 secretory + 2 ciliated	3	2	5					0
3 secretory + 3 ciliated	3	3	6		2
4 secretory	4	0	4		1		1	0	4
4 secretory + 2 ciliated	4	2	6		1			0	1
5 secretory + 1 ciliated	5	1	6			1		0
6 secretory + 3 ciliated	6	3	9				1	0
6 secretory + 5 ciliated	6	5	11						1
8 secretory + 2 ciliated	8	2	10			1		0
9 secretory + 3 ciliated	9	3	12					1
1 ciliated	0	1	1		13	5	5	4	8
2 ciliated	0	2	2		2	1	1	2	1
3 ciliated	0	3	3		1		1	0
				54	114	39	44	38	80

## Sheet: Krt5-CreER Rosa-Confetti
Composition of clone	Number of basal cells	Number of secretory cells	Number of ciliated cells
Timepoint				3 days			6 weeks			14 weeks
Mouse				69	70	73	55	57	58	4	5	6
1 basal	1	0	0	127	322	313	53	29	116	27	30	12
2 basal	2	0	0	12	21	14	50	31	100	8	13	20
3 basal	3	0	0	1	1		27	10	22	4	5	12
4 basal	4	0	0			1	6	2	8		1	5
5 basal	5	0	0				2	2	1	2	1	3
6 basal	6	0	0		1		2		2		1	1
7 basal	7	0	0							2
8 basal	8	0	0					2
1 secretory	0	1	0				32	20	22	15	43	12
2 secretory	0	2	0				10	2	12	9	19	7
3 secretory	0	3	0				4	2			1	3
4 secretory	0	4	0				2		2	3	1	1
5 secretory	0	5	0						1	3
6 secretory	0	6	0									1
7 secretory	0	7	0						1
9 secretory	0	9	0									1
1 ciliated	0	0	1				2		2		5	1
2 ciliated	0	0	2								4
1 basal + 1 secretory	1	1	0				10	3	12	3	3	4
1 basal + 2 secretory	1	2	0				4	4	2			2
1 basal + 3 secretory	1	3	0				1	1		1		1
1 basal + 4 secretory	1	4	0				1				3
1 basal + 5 secretory	1	5	0								1
1 basal + 6 secretory	1	6	0								1
1 basal + 7 secretory	1	7	0								1
1 basal + 10 secretory	1	10	0							1
1 basal + 10 secretory + 1 ciliated	1	10	1							1
1 basal + 1 ciliated	1	0	1				1		1		1
2 basal + 1 secretory	2	1	0				12	9	7	5	6	3
2 basal + 1 secretory + 1 ciliated	2	1	1								1	1
2 basal + 1 secretory + 2 ciliated	2	1	2								1
2 basal + 2 secretory	2	2	0				1	3	1		3	3
2 basal + 2 secretory + 2 ciliated	2	2	2								1
2 basal + 2 secretory + 3 ciliated	2	2	3				1
2 basal + 3 secretory	2	3	0				1	1	3	2	1	2
2 basal + 3 secretory + 1 ciliated	2	3	1								1
2 basal + 4 secretory	2	4	0				1		1		3	2
2 basal + 5 secretory	2	5	0								1
2 basal + 5 secretory + 1 ciliated	2	5	1									1
2 basal + 5 secretory + 2 ciliated	2	5	2							1
2 basal + 8 secretory + 2 ciliated	2	8	2									1
3 basal + 1 secretory	3	1	0				4	2	4	3	3	3
3 basal + 2 secretory	3	2	0				1	2	3	2	2
3 basal + 2 secretory + 1 ciliated	3	2	1								1
3 basal + 3 secretory	3	3	0				1		1	1		1
3 basal + 3 secretory + 1 ciliated	3	3	1							1	1
3 basal + 4 secretory	3	4	0				1
3 basal + 4 secretory + 1 ciliated	3	4	1									1
3 basal + 5 secretory	3	5	0					1
3 basal + 6 secretory	3	6	0							1
3 basal + 10 secretory	3	10	0									1
3 basal + 12 secretory + 24 ciliated	3	12	24								1
3 basal + 1 ciliated	3	0	1				1		1
3 basal + 2 ciliated	3	0	2							1
4 basal + 1 secretory	4	1	0					1	2	1	5	1
4 basal + 1 secretory + 1 ciliated	4	1	1								1	2
4 basal + 2 secretory	4	2	0				1				2
4 basal + 2 secretory + 1 ciliated	4	2	1							1
4 basal + 3 secretory	4	3	0					1		1
4 basal + 4 secretory	4	4	0				1			1	1
4 basal + 4 secretory + 1 ciliated	4	4	1								1
4 basal + 5 secretory + 1 ciliated	4	5	1								1
4 basal + 6 secretory	4	6	0				1
5 basal + 1 secretory	5	1	0				1				1	1
5 basal + 1 secretory + 1 ciliated	5	1	1									1
5 basal + 2 secretory	5	2	0						1	1	2
5 basal + 3 secretory	5	3	0					1	1
5 basal + 3 secretory + 1 ciliated	5	3	1								1
5 basal + 4 secretory	5	4	0
5 basal + 4 secretory + 1 ciliated	5	4	1									1
5 basal + 5 secretory	5	5	0						1	1		1
5 basal + 8 secretory	5	8	0				1
5 basal + 9 secretory	5	9	0							1
5 basal + 10 secretory	5	10	0				1
6 basal + 1 secretory	6	1	0						1	1
6 basal + 2 secretory	6	2	0				1	2	1
6 basal + 4 secretory	6	4	0					1	1
6 basal + 6 secretory + 2 ciliated	6	6	2								1
6 basal + 7 secretory	6	7	0								1
7 basal + 1 secretory	7	1	0							1
7 basal + 3 secretory	7	3	0							1
7 basal + 4 secretory	7	4	0				1
7 basal + 6 secretory	7	6	0							1		1
7 basal + 25 secretory + 1 ciliated	7	25	1								1
7 basal + 1 ciliated	7	0	1					1
8 basal + 1 secretory	8	1	0								1
8 basal + 2 secretory	8	2	0				1
8 basal + 3 secretory	8	3	0				1			1		1
9 basal + 4 secretory	9	4	0				1
9 basal + 5 secretory	9	5	0					2
10 basal + 5 secretory	10	5	0					1
1 secretory + 1 ciliated	0	1	1							1	3
2 secretory + 1 ciliated	0	2	1				1			1
2 secretory + 2 ciliated	0	2	2									1
2 secretory + 3 ciliated	0	2	3						1
3 secretory + 1 ciliated	0	3	1							1
3 secretory + 2 ciliated	0	3	2									1
3 secretory + 3 ciliated	0	3	3								1
6 secretory + 1 ciliated	0	6	1								1	1
				140	345	328	243	136	334	111	184	117

## Sheet: Krt8-CreER R26R-fGFP
	Composition of clone	Number of secretory cells	Number of ciliated cells	Total number of cells
	Timepoint				4 days post tmx	4 days post tmx	4 days post tmx	8 days post tmx	8 days post tmx	8 days post tmx	8 days post tmx	16 days post tmx	16 days post tmx	16 days post tmx	30 days post tmx	30 days post tmx	30 days post tmx	60 days post tmx	60 days post tmx	60 days post tmx	No Tmx, age 260 days	No Tmx, age 260 days	No Tmx, age 260 days
	Mouse				34	35	77	24	49	72	79	59	63	69	33	44	65	47	50	51	130	133	139
	1 secretory	1	0	1	45	38	20	129	34	18	23	23	16	35	15	22	19	34	8	25	6	5	1
	1 secretory + 1 ciliated	1	1	2	7	3		31	11	1	3	12	2	13		5	2	6	1	2
	1 secretory + 2 ciliated	1	2	3	1	1		5				3		1		5		4	3	2
	1 secretory + 3 ciliated	1	3	4				2			1
	1 secretory + 4 ciliated	1	4	5														1
	1 secretory + 5 ciliated	1	5	6										1
	2 secretory	2	0	2		1			4		3	10				7	2	5	2	9
	2 secretory + 1 ciliated	2	1	3				6				3				13
	2 secretory + 2 ciliated	2	2	4	1			2						1			1
	2 secretory + 3 ciliated	2	3	5
	2 secretory + 4 ciliated	2	4	6
	3 secretory	3	0	3					1		1	4			1	4
	3 secretory + 1 ciliated	3	1	4				1	1			3				5
	3 secretory + 2 ciliated	3	2	5								1				2
	3 secretory + 3 ciliated	3	3	6								1		1
	4 secretory	4	0	4								1			1	1
	4 secretory + 1 ciliated	4	1	5								2				2
	4 secretory + 2 ciliated	4	2	6								1
	5 secretory	5	0	5
	5 secretory + 1 ciliated	5	1	6
	5 secretory + 2 ciliated	5	2	7								2
	5 secretory + 3 ciliated	5	3	8								1				1
	6 secretory	6	0	6												1
	6 secretory + 2 ciliated	6	2	8												1
	6 secretory + 3 ciliated	6	3	9								1
	6 secretory + 5 ciliated	6	5	11
	7 secretory	7	0	7												1
	7 secretory + 2 ciliated	7	2	9												1
	8 secretory + 2 ciliated	8	2	10
	9 secretory + 2 ciliated	9	2	11								1
	9 secretory + 4 ciliated	9	4	13								1
	10 secretory + 4 ciliated	10	4	14								1				1
	13 secretory + 4 ciliated	13	4	17								1
	17 secretory + 12 ciliated	17	12	29												1
	1 ciliated	0	1	1	220	212	77	430	363	113	274	208	283	241	156	249	266	357	124	113	11	41	8
	2 ciliated	0	2	2	13	11	8	42	22	11	19	25	32	31	13	59	17	50	48	14		3	3
	3 ciliated	0	3	3	2	5		6	1	1		1		3		2		1	5	4
	4 ciliated	0	4	4									1		1	1	3		1
	5 ciliated	0	5	5										1

## Sheet: Krt8 H2B-GFP - % GFP+ cells
Time point	0wk			2 weeks			6 weeks
Mouse number	13	14	21	19	20	21	7	49
Total number of basal cells	614	774	871	389	352	829	417	428
Number of GFP+ basal cells	129	159	99	42	50	110	0	11
Total number of luminal cells	1428	874	1340	535	940	345	1011	657
Number of GFP+ luminal cells	566	411	477	160	337	100	426	270

## Sheet: Krt8 H2B-GFP 0wk cell features
This spreadsheet contains data on GFP+ cells only.
GFP- cells (ie. Those with a GFP brightness of <10 arbitrary units) were excluded. The cutoff was determined by visual inspection of the images.
Note that a subset of images were used for this anlsyis, and the object recognition software did not identify all cells in each image.
This is why the total number of GFP+ cells on this worksheet is fewer than on the previous worksheet, which was based on visual inspection of the images.
Mouse	Cell type	Cell ID number	X co-ordinate	Y co-ordinate	Z co-ordinate	Mean hoechst brightness (arbitrary units)	Volume (cubic µm)	Mean GFP brightness (arbitrary units)	Total GFP brightness/100 (arbitrary units)
13	Basal	292	46.936	89.01	4.643	44.287	133.352	10.166	13.5566
13	Basal	1789	8.3	75.726	17.661	43.249	116.417	18.767	21.848
13	Basal	862	22.54	108.642	6.876	56.601	96.677	23.542	22.7597
13	Basal	2447	76.67	39.929	24.815	44.771	106.303	21.428	22.7786
13	Basal	181	33.641	24.484	5.33	34.659	241.985	10.744	25.9989
13	Basal	238	70.638	51.565	3.929	35.851	98.924	26.658	26.3712
13	Basal	2087	106.606	56.295	22.162	44.415	104.746	28.17	29.5069
13	Basal	52	27.239	105.823	3.3	53.654	167.276	18.756	31.3743
13	Basal	691	54.55	41.01	7.773	26.216	105.625	30.115	31.809
13	Basal	691	54.55	41.01	7.773	26.216	105.625	30.115	31.809
13	Basal	569	65.61	47.663	6.727	55.473	109.825	30.206	33.1737
13	Basal	40	60.068	77.575	3.349	34.622	168.775	20.6	34.7677
13	Basal	1399	96.322	46.772	14.829	49.639	129.811	28.448	36.9286
13	Basal	825	100.231	73.717	9.912	44.024	224.986	16.765	37.7189
13	Basal	82	92.435	109.564	2.937	27.126	132.601	29.736	39.4302
13	Basal	1314	85.533	64.305	17.332	36.957	281.628	14.318	40.3235
13	Basal	1314	85.533	64.305	17.332	36.957	281.628	14.318	40.3235
13	Basal	440	104.856	67.956	6.294	53.797	152.326	27.359	41.6749
13	Basal	240	79.245	79.405	3.86	43.368	82.679	56.941	47.0782
13	Basal	649	97.976	2.57	8.072	38.908	79.723	59.539	47.4663
13	Basal	463	23.392	25.744	5.366	48.767	164.118	29.617	48.6068
13	Basal	668	59.553	103.299	8.222	46.938	162.051	30.072	48.732
13	Basal	642	17.45	98.598	5.549	58.611	93.31	56.466	52.6884
13	Basal	694	41.483	62.383	6.577	48.64	105.378	51.534	54.3055
13	Basal	607	106.61	62.793	6.659	58.635	78.879	73.483	57.9627
13	Basal	353	43.292	107.459	3.799	55.582	117.197	54.068	63.3661
13	Basal	855	32.466	53.18	7.026	47.076	137.629	46.812	64.4269
13	Basal	624	17.746	48.755	6.138	39.277	154.661	43.73	67.6333
13	Basal	265	86.679	62.172	4.335	40.646	150.935	50.304	75.9263
13	Basal	877	23.405	76.19	10.592	50.522	113.847	68.552	78.0444
13	Basal	623	37.692	40.715	5.008	35.826	135.687	60.298	81.8165
13	Basal	194	37.134	101.347	4.114	47.309	176.252	47.869	84.3701
13	Basal	680	88.149	15.696	8.521	43.985	141.036	62.056	87.5213
13	Basal	565	78.57	8.32	8.808	50.221	260.112	35.458	92.2305
13	Basal	56	63.031	99.308	3.707	36.625	206.903	44.806	92.705
13	Basal	568	63.044	39.617	6.876	43.473	134.358	69.102	92.8441
13	Basal	394	29.38	108.285	5.352	50.267	245.358	40.468	99.2915
13	Basal	563	8.235	46.172	6.52	52.284	165.47	60.714	100.463
13	Basal	614	39.53	35.601	6.449	44.423	195.195	68.176	133.076
13	Basal	1758	54.783	82.931	24.749	49.281	155.25	95.251	147.877
13	Luminal	1391	104.077	10.328	20.629	38.305	272.465	24.028	65.4679
13	Luminal	1610	6.573	71.767	23.735	52.881	121.168	62.582	75.8294
13	Luminal	2240	7.273	101.097	22.174	42.755	110.071	81.408	89.6066
13	Luminal	1368	35.629	58.862	13.753	56.049	92.331	111.718	103.15
13	Luminal	988	95.462	104.813	11.548	62.477	108.716	98.713	107.317
13	Luminal	3142	103.703	60.02	32.29	46.122	68.969	193.986	133.79
13	Luminal	1472	13.457	60.39	18.836	72.391	80.744	166.405	134.362
13	Luminal	1757	58.569	109.577	20.181	46.004	150.488	91.334	137.447
13	Luminal	1826	32.679	54.396	18.088	36.015	122.363	112.425	137.567
13	Luminal	1309	46.297	9.277	16.743	64.916	107.428	131.693	141.475
13	Luminal	1353	5.556	59.782	17.042	72.959	84.655	167.582	141.867
13	Luminal	1280	72.641	39.198	16.615	56.134	99.382	142.82	141.937
13	Luminal	2729	99.67	9.448	28.403	42.102	114.379	125.968	144.081
13	Luminal	3000	106.277	31.372	31.243	44.596	107.32	135.439	145.353
13	Luminal	808	3.329	27.925	8.549	61.476	127.043	117.977	149.882
13	Luminal	1351	80.294	86.614	14.052	39.662	132.824	113.39	150.609
13	Luminal	1941	88.486	101.449	22.274	45.513	137.587	110.045	151.408
13	Luminal	1841	13.635	4.594	18.852	32.572	162.853	93.368	152.053
13	Luminal	1311	20.06	46.8	13.155	56.611	104.865	145.275	152.343
13	Luminal	1309	54.986	27.731	13.155	47.748	122.848	125.137	153.728
13	Luminal	3002	82.493	51.42	31.243	43.641	112.714	136.916	154.324
13	Luminal	906	63.596	99.52	10.049	66.879	109.75	141.084	154.84
13	Luminal	1310	49.415	35.029	13.603	41.435	147.382	105.601	155.637
13	Luminal	1520	58.619	68.365	19.732	63.798	100.03	156.903	156.95
13	Luminal	1211	60.458	85.371	12.408	38.948	174.081	90.778	158.027
13	Luminal	638	58.929	7.066	12.938	29.077	336.282	47.772	160.649
13	Luminal	1857	5.247	45.574	26.161	66.515	121.716	133.087	161.988
13	Luminal	1785	92.981	85.65	25.413	53.04	150.738	108.938	164.211
13	Luminal	1333	29.277	56.995	13.902	50.38	129.172	127.194	164.299
13	Luminal	1635	68.215	45.956	17.939	45.398	128.362	130.033	166.913
13	Luminal	1505	53.154	110.772	15.547	54.177	111.855	149.76	167.514
13	Luminal	1582	76.255	67.376	21.078	60.41	117.643	144.197	169.638
13	Luminal	1792	14.206	42.37	24.965	63.134	130.15	131.364	170.97
13	Luminal	2679	76.483	51.049	27.655	37.134	132.832	128.789	171.073
13	Luminal	1366	26.334	11.769	18.088	58.16	141.71	121.216	171.775
13	Luminal	3046	94.826	46.218	31.542	43.251	105.929	162.556	172.194
13	Luminal	1578	54.276	11.644	16.593	31.956	167.022	103.386	172.677
13	Luminal	2023	50.351	51.376	20.48	35.105	164.479	105.249	173.113
13	Luminal	2236	57.974	45.434	22.573	38.012	118.201	146.457	173.114
13	Luminal	1576	78.02	70.223	20.443	28.953	237.463	73.41	174.322
13	Luminal	1010	28.336	105.228	12.598	58.294	161.344	108.549	175.137
13	Luminal	888	64.819	47.066	10.498	43.49	203.546	87.059	177.205
13	Luminal	1481	47.913	6.82	15.995	26.569	235.486	75.604	178.037
13	Luminal	2164	51.034	44.8	22.707	35.358	135.063	132.068	178.375
13	Luminal	1747	19.135	16.258	24.611	51.96	162.005	110.586	179.155
13	Luminal	1877	98.78	111.42	21.676	48.955	137.024	131.511	180.202
13	Luminal	2112	21.495	46.512	21.526	40.298	124.933	145.369	181.614
13	Luminal	1940	74.018	83.633	24.309	35.14	215.114	85.088	183.036
13	Luminal	1708	24.225	14.085	24.17	44.485	181.876	100.908	183.527
13	Luminal	954	35.919	16.723	11.548	48.887	179.107	102.732	184
13	Luminal	1664	84.672	78.585	24.693	44.372	173.422	106.494	184.684
13	Luminal	823	43.013	27.414	9.449	40.906	202.978	91.504	185.733
13	Luminal	1214	58.173	17.004	15.567	50.866	146.318	127.652	186.778
13	Luminal	968	96.036	4.529	12.324	52.524	194.211	96.428	187.274
13	Luminal	1354	75.237	60.475	17.939	47.756	159.269	119.469	190.277
13	Luminal	2999	84.998	29.185	31.243	38.377	126.686	150.289	190.395
13	Luminal	1801	41.943	108.905	20.779	47.148	169.218	113.912	192.76
13	Luminal	1369	59.038	77.26	18.387	46.875	152.877	126.244	192.998
13	Luminal	1494	13.539	16.56	19.732	58.644	126.948	153.368	194.698
13	Luminal	1333	75.417	32.362	18.465	45.698	161.173	121.093	195.169
13	Luminal	2177	95.535	91.482	29.898	46.204	182.439	108.177	197.357
13	Luminal	1400	49.418	52.894	15.397	40.452	178.813	110.522	197.628
13	Luminal	1493	87.87	6.348	21.377	43.425	204.76	96.663	197.927
13	Luminal	2470	90.928	19.85	26.459	33.071	171.033	119.858	204.997
13	Luminal	1423	67.956	86.384	20.046	44.31	188.939	109.416	206.729
13	Luminal	1542	58.699	34.91	17.191	39.033	184.627	112.781	208.224
13	Luminal	1524	21.174	99.159	17.042	45.22	188.099	113.863	214.175
13	Luminal	1601	111.611	6.047	17.789	49.463	166.371	129.134	214.842
13	Luminal	905	90.713	97.473	12.123	49.103	200.229	108.913	218.075
13	Luminal	1209	98.792	115.762	19.347	53.942	214.936	103.683	222.852
13	Luminal	1129	74.956	110.878	18.297	42.621	266.71	86.408	230.459
13	Luminal	2555	59.763	69.953	26.758	46.771	227.957	102.905	234.579
14	Basal	1135	7.22	91.949	11.492	27.925	166.286	10.665	17.7344
14	Basal	905	49.135	102.251	11.9	40.877	301.365	10.81	32.5776
14	Basal	707	57.442	71.051	7.264	25.959	145.035	12.401	17.9858
14	Basal	1521	21.201	6.224	15.441	29.244	173.326	12.49	21.6484
14	Basal	1183	92.703	100.303	12.129	28.764	156.226	12.664	19.7845
14	Basal	579	56.799	65.258	6.716	22.656	147.301	13.004	19.155
14	Basal	789	32.47	65.347	7.892	33.772	280.121	13.776	38.5895
14	Basal	1487	35.217	55.448	13.582	26.222	130.643	14.347	18.7434
14	Basal	1140	105.798	62.47	11.492	30.725	148.239	14.625	21.68
14	Basal	911	27.62	75.325	10.132	25.428	162.47	15.486	25.1601
14	Basal	1064	96.831	8.605	12.442	26.946	204.753	15.74	32.2281
14	Basal	876	41.205	38.094	8.358	28.583	130.381	16.872	21.9979
14	Basal	1089	111.27	56.998	12.222	28.803	125.388	17.19	21.5542
14	Basal	1523	42.708	32.957	15.506	31.061	138.964	17.264	23.9907
14	Basal	536	23.917	92.772	5.771	22.227	159.808	17.459	27.9009
14	Basal	1049	55.019	95.75	9.254	33.173	143.504	18.21	26.1321
14	Basal	1437	67.784	65.631	14.139	33.026	128.335	19.554	25.0946
14	Basal	1438	107.668	69.328	16.49	30.262	236.53	20.035	47.3888
14	Basal	1392	52.684	40.353	16.567	29.48	254.103	20.149	51.1992
14	Basal	1184	37.895	55.375	10.693	34.588	162.447	20.95	34.0326
14	Basal	738	31.196	51.757	7.612	24.498	177.446	21.389	37.9539
14	Basal	1394	77.343	49.114	13.656	35.357	110.376	22.09	24.3821
14	Basal	770	71.679	53.434	7.612	31.731	142.08	22.625	32.1456
14	Basal	617	73.159	61.46	6.451	27.389	128.5	22.668	29.1284
14	Basal	1615	72.465	60.965	15.821	35.071	163.37	23.832	38.9343
14	Basal	1903	88.796	26.301	18.333	29.135	124.622	24.586	30.6396
14	Basal	1651	46.357	37.124	16.403	32.237	139.853	25.213	35.2611
14	Basal	1681	46.89	6.627	17.196	27.692	255.892	27.81	71.1636
14	Basal	1769	34.632	11.574	19.133	27.055	247.059	27.866	68.8455
14	Basal	1319	69.995	33.987	13.81	27.56	143.234	28.705	41.1153
14	Basal	1048	39.884	61.683	8.806	36.864	110.107	30.926	34.0517
14	Basal	1684	90.152	79.102	16.652	36.657	228.451	33.12	75.663
14	Basal	792	103.587	86.889	7.798	32.434	208.969	33.36	69.7121
14	Basal	608	103.319	67.895	8.049	32.211	276.547	35.535	98.271
14	Basal	1221	52.334	42.225	12.696	24.467	124.38	39.184	48.7371
14	Basal	1122	65.266	43.989	11.343	26.347	114.616	39.434	45.1977
14	Basal	940	111.058	20.469	9.867	30.723	202.895	40.235	81.6348
14	Basal	1773	83.341	76.387	16.641	31.114	128.388	41.634	53.4531
14	Basal	2197	43.758	13.295	24.925	31.778	268.103	42.701	114.483
14	Basal	1481	87.215	103.763	13.283	39.598	128.816	46.116	59.4048
14	Basal	1514	34.756	57.002	15.323	29.57	135.76	63.492	86.1967
14	Basal	1905	91.214	69.5	19.432	31.682	175.223	66.526	116.569
14	Basal	1920	36.839	97.976	19.665	34.298	212.97	67.306	143.342
14	Basal	1856	62.653	102.893	18.123	33.215	185.152	68.699	127.198
14	Basal	1186	69.551	95.592	10.298	35.613	175.8	69.326	121.875
14	Basal	2048	38.323	69.892	20.447	34.627	190.592	73.196	139.506
14	Basal	2139	52.081	104.387	20.895	32.647	263.859	86.399	227.972
14	Basal	2134	34.427	56.469	20.895	31.815	202.295	90.938	183.963
14	Luminal	886	17.242	72.275	9.094	24.204	107.372	10.715	11.5049
14	Luminal	852	41.577	57.212	10.388	27.533	330.514	10.916	36.0789
14	Luminal	994	25.322	107.923	11.827	40.558	296.733	11.153	33.0946
14	Luminal	1185	93.716	109.267	13.038	28.031	235.383	11.694	27.5257
14	Luminal	1546	17.638	88.725	14.925	33.042	197.34	11.726	23.1401
14	Luminal	1090	101.212	58.389	14.084	32.009	267.972	13.029	34.9141
14	Luminal	1009	110.448	75.137	13.283	29.624	257.304	13.063	33.6116
14	Luminal	1139	22.531	52.776	12.358	27.659	200.487	13.477	27.0196
14	Luminal	1482	92.869	10.993	13.936	25.335	111.911	13.565	15.1807
14	Luminal	1543	62.242	12.265	13.731	27.37	112.946	14.092	15.9164
14	Luminal	1573	83.725	26.889	15.008	36.004	169.687	15.264	25.901
14	Luminal	1030	24.751	83.047	11.642	26.947	212.043	15.576	33.0278
14	Luminal	1826	43.998	51.752	17.592	25.052	136.333	17.299	23.5842
14	Luminal	885	45.302	92.764	8.829	35.31	319.219	18.696	59.6812
14	Luminal	352	36.854	77.41	3.94	31.74	123.357	19.061	23.5131
14	Luminal	1088	65.218	42.066	11.865	29.945	127.488	19.355	24.6753
14	Luminal	1077	94.105	84.351	9.981	32.651	154.953	19.53	30.2623
14	Luminal	1264	84.714	99.849	12.906	30.439	150.648	19.712	29.6957
14	Luminal	1133	76.253	5.4	12.288	38.336	117.528	19.732	23.1906
14	Luminal	1431	48.744	13.84	16.015	31.623	172.253	20.238	34.8606
14	Luminal	1299	39.701	14.802	14.229	26.213	136.879	20.451	27.9931
14	Luminal	1796	12.493	65.114	18.955	23.031	196.863	20.462	40.2821
14	Luminal	1513	56.005	14.114	16.089	31.857	166.109	20.991	34.8679
14	Luminal	1363	35.023	29.027	13.88	30.406	146.751	21.333	31.3064
14	Luminal	981	63.964	62.37	8.657	25.624	104.002	21.761	22.6319
14	Luminal	950	45.415	85.422	9.701	24.426	169.898	22.843	38.8098
14	Luminal	1010	75.54	82.872	12.714	28.036	311.794	23.131	72.1211
14	Luminal	1436	57.849	62.413	14.03	31.333	181.247	23.439	42.4825
14	Luminal	1486	32.032	39.315	15.83	27.597	342.521	25.854	88.5554
14	Luminal	1307	26.002	105.659	14.697	32.2	179.212	25.884	46.3872
14	Luminal	1544	96.976	26.253	14.972	32.535	164.305	26.046	42.7949
14	Luminal	1221	36.825	91.239	12.939	26.352	213.551	26.706	57.0309
14	Luminal	1709	50.382	49.135	17.029	29.001	165.944	27.045	44.8796
14	Luminal	1902	70.575	21.485	19.565	33.573	215.986	27.261	58.8799
14	Luminal	1396	62.31	58.048	15.426	28.995	177.646	27.962	49.6734
14	Luminal	1488	77.045	56.834	13.408	32.432	113.312	28.558	32.3596
14	Luminal	1130	23.775	21.569	11.719	27.553	200.494	28.761	57.6641
14	Luminal	1215	100.859	19.878	12.637	29.642	219.153	29.215	64.0255
14	Luminal	1364	61.06	33.348	15.128	32.607	188.076	31.559	59.3549
14	Luminal	45	78.51	73.141	5.612	29.014	350.888	31.583	110.821
14	Luminal	740	64.91	87.294	11.485	26.449	365.788	33.478	122.459
14	Luminal	1430	39.346	4.326	16.256	26.98	250.741	33.927	85.0689
14	Luminal	925	21.744	9.713	13.84	31.95	327.898	34.367	112.689
14	Luminal	780	68.313	37.237	10.93	29.234	180.705	34.371	62.1101
14	Luminal	1217	28.409	45.616	13.091	27.264	118.059	36.428	43.0065
14	Luminal	1542	40.748	6.831	13.88	31.069	102.501	36.655	37.5717
14	Luminal	1435	5.674	51.173	15.626	23.143	188.688	37.066	69.9391
14	Luminal	1545	23.718	33.847	15.97	28.697	251.46	37.928	95.3737
14	Luminal	1121	31.774	8.352	12.279	26.745	192.762	38.301	73.8298
14	Luminal	1571	89.427	18.673	14.686	36.358	114.066	39.293	44.82
14	Luminal	1220	56.079	86.142	14.865	24.331	327.609	39.767	130.28
14	Luminal	1954	80.348	29.913	21.407	30.718	155.395	40.288	62.6055
14	Luminal	1730	27.658	5.436	16.769	31.356	141.649	40.605	57.5166
14	Luminal	2008	49.843	67.558	23.898	24.088	317.776	40.974	130.206
14	Luminal	1611	52.898	15.591	17.715	26.77	275.297	41.919	115.402
14	Luminal	1966	20.194	41.831	23.476	26.161	284.241	42.169	119.862
14	Luminal	1317	7.803	10.714	13.228	31.095	135.583	42.674	57.8587
14	Luminal	2223	53.178	47.249	25.074	27.731	258.527	42.687	110.357
14	Luminal	1886	96.093	20.353	19.253	28.114	159.438	43.302	69.0398
14	Luminal	653	13.732	14.334	12.079	25.763	362.714	43.461	157.639
14	Luminal	1616	79.611	70.622	15.469	31.786	146.066	43.939	64.1799
14	Luminal	2397	58.169	16.508	27.014	27.46	271.354	44.827	121.64
14	Luminal	2123	77.819	75.467	22.388	29.01	214.467	44.88	96.2528
14	Luminal	1322	73.015	69.306	14.454	31.748	177.135	45.083	79.8578
14	Luminal	1255	110.135	88.447	12.758	33.475	277.736	45.572	126.57
14	Luminal	2119	72.832	29.292	23.566	26.383	148.236	46.363	68.7267
14	Luminal	1953	110.691	13.422	20.245	38.996	131.912	47.35	62.4603
14	Luminal	1142	17.48	80.183	15.46	26.715	331.86	48.155	159.807
14	Luminal	1440	33.539	82.948	15.542	20.134	169.975	48.821	82.9835
14	Luminal	1337	39.714	48.747	17.961	29.588	287.861	48.907	140.784
14	Luminal	2089	86.618	14.717	20.771	29.352	109.072	49.576	54.0735
14	Luminal	2245	22.169	105.516	25.671	28.734	328.733	49.94	164.169
14	Luminal	1842	73.097	103.138	20.202	27.12	315.887	50.366	159.1
14	Luminal	657	26.066	100.505	8.824	25.722	296.787	50.59	150.145
14	Luminal	2195	38.564	32.347	26.886	22.617	247.436	50.594	125.188
14	Luminal	1865	14.178	2.681	23.554	32.435	133.509	51.203	68.3606
14	Luminal	2012	71.59	90.882	20.772	24.064	166.74	51.769	86.3196
14	Luminal	1435	49.629	59.398	16.146	25.478	304.015	52.811	160.553
14	Luminal	1654	45.357	75.595	17.899	27.147	246.913	53.204	131.368
14	Luminal	1589	99.971	59.766	19.602	30.929	304.712	53.398	162.71
14	Luminal	2515	4.173	51.565	30.23	29.788	100.828	53.45	53.8926
14	Luminal	1774	78.942	86.408	16.698	31.751	108.626	53.471	58.0834
14	Luminal	2246	76.617	110.096	25.914	29.869	373.105	53.48	199.537
14	Luminal	2272	70.527	55.926	25.82	27.889	342.74	53.617	183.767
14	Luminal	1459	92.579	40.089	17.015	28.508	301.172	53.709	161.756
14	Luminal	992	100.95	100.932	11.737	35.657	258.704	54.225	140.282
14	Luminal	1348	39.217	75.084	14.627	29.179	342.178	54.864	187.733
14	Luminal	2038	75.016	40.138	21.819	30.332	200.552	55.22	110.745
14	Luminal	1795	82.076	36.216	17.106	32.242	120.129	55.28	66.4073
14	Luminal	1536	62.347	39.884	17.176	25.225	193.458	55.802	107.953
14	Luminal	1326	44.146	110.172	13.433	27.047	192.631	55.99	107.854
14	Luminal	1842	38.356	24.294	24.333	26.746	237.826	56.126	133.482
14	Luminal	2273	12.648	80.594	25.958	30.728	327.155	56.176	183.783
14	Luminal	2274	6.607	89.473	25.979	31.327	334.834	56.437	188.97
14	Luminal	1737	98.839	28.838	20.895	25.689	327.163	56.883	186.1
14	Luminal	1263	12.778	43.551	14.464	23.717	232.979	56.916	132.602
14	Luminal	1906	98.137	82.264	20.298	28.962	274.146	56.955	156.14
14	Luminal	2411	82.665	25.973	27.132	28.511	318.257	57.305	182.377
14	Luminal	1656	24.131	103.716	15.97	30.225	206.765	57.534	118.96
14	Luminal	1510	47.153	99.141	19.297	36.113	376.713	57.668	217.243
14	Luminal	1433	86.856	26.289	17.313	26.187	316.522	57.805	182.966
14	Luminal	2243	42.884	68.874	25.746	28.447	319.927	58.259	186.386
14	Luminal	2165	3.895	103.182	26.521	25.544	262.09	59.035	154.725
14	Luminal	2200	21.62	48.736	25.134	28.681	268.234	59.161	158.69
14	Luminal	2375	32.763	109.15	26.834	31.043	194.716	59.627	116.103
14	Luminal	1518	81.397	85.652	18.393	34.365	261.282	60.433	157.901
14	Luminal	1969	33.899	98.519	26.802	26.434	272.85	60.551	165.213
14	Luminal	2063	93.153	107.22	20.746	25.846	212.67	60.668	129.023
14	Luminal	2374	106.463	104.325	26.567	32.574	324.485	60.762	197.164
14	Luminal	1225	68.347	73	13.433	34.01	302.242	61.019	184.425
14	Luminal	1438	82.587	71.125	17.62	26.836	344.194	61.04	210.096
14	Luminal	2337	8.65	66.876	26.94	29.024	227.674	61.143	139.207
14	Luminal	2067	24.405	26.062	26.268	25.831	285.034	61.221	174.501
14	Luminal	1825	11.046	18.563	18.493	26.193	253.091	61.231	154.97
14	Luminal	1570	108.184	18.953	14.627	37.9	117.428	61.322	72.0092
14	Luminal	2271	14.095	48.559	26.084	30.146	278.925	61.381	171.207
14	Luminal	1618	30.79	112.158	15.693	28.903	121.445	61.47	74.6522
14	Luminal	2269	17.213	11.635	26.096	29.441	310.759	61.687	191.698
14	Luminal	2347	42.024	49.972	26.554	28.14	267.287	61.721	164.972
14	Luminal	1926	16.377	37.604	25.625	25.477	359.198	61.781	221.916
14	Luminal	2350	112.767	81.132	26.652	32.036	155.045	61.905	95.9806
14	Luminal	1745	23.627	91.775	17.91	26.826	123.537	61.965	76.5497
14	Luminal	2065	84.097	3.846	25.283	26.213	173.357	62.361	108.107
14	Luminal	1300	75.243	38.301	15.821	26.129	312.764	62.636	195.903
14	Luminal	2037	82.735	8.684	21.033	30.685	134.421	63.084	84.7981
14	Luminal	2414	32.419	45.586	26.479	28.613	233.96	63.101	147.631
14	Luminal	1901	59.458	9.188	19.714	30.03	248.948	63.143	157.193
14	Luminal	2011	24.25	75.611	25.97	27.523	369.854	63.209	233.781
14	Luminal	1163	85.627	58.612	13.333	30.403	266.056	63.641	169.321
14	Luminal	2413	30.552	35.998	26.865	29.733	302.95	64.054	194.052
14	Luminal	1342	64.531	5.869	15.373	29.701	332.099	64.191	213.178
14	Luminal	2187	10.656	108.997	25.767	31.841	325.613	64.416	209.747
14	Luminal	2069	34.311	57.943	26.502	26.276	364.095	64.699	235.566
14	Luminal	1533	49.358	6.299	15.951	25.898	165.074	64.718	106.833
14	Luminal	2049	44.132	88.444	20.506	30.932	373.055	64.824	241.829
14	Luminal	2270	4.698	17.99	25.717	31.048	256.204	65.005	166.545
14	Luminal	2416	35.169	92.852	26.999	30.749	298.591	65.434	195.38
14	Luminal	2275	15.132	96.542	25.949	32.207	318.584	65.717	209.364
14	Luminal	2514	92.517	90.225	27.298	33.036	241.319	66.038	159.362
14	Luminal	2346	12.223	39.019	26.417	31.82	268.337	66.053	177.245
14	Luminal	1887	38.314	74.707	19.85	29.662	248.175	66.083	164.001
14	Luminal	1932	47.07	80.802	24.626	27.049	315.326	66.128	208.519
14	Luminal	2309	4.796	6.121	28.298	28.451	176.008	66.16	116.447
14	Luminal	2399	97.161	100.352	26.716	31.581	286.126	66.342	189.822
14	Luminal	1490	29.619	87.59	14.612	28.476	206.28	66.352	136.871
14	Luminal	1629	92.271	64.22	19.85	29.325	343.89	66.36	228.205
14	Luminal	2241	88.464	30.19	27.44	28.999	339.666	67.079	227.845
14	Luminal	2302	77.076	17.946	26.353	30.827	270.003	67.507	182.271
14	Luminal	2372	88.045	37.928	26.567	31.803	282.025	67.609	190.674
14	Luminal	2101	23.825	100.498	26.928	28.903	306.712	67.717	207.696
14	Luminal	1928	80.758	42.218	23.294	25.08	325.286	67.746	220.368
14	Luminal	2448	11.958	58.204	27.022	31.395	221.622	68.351	151.481
14	Luminal	2145	18.264	21.311	26.417	26.403	345.598	68.403	236.399
14	Luminal	2122	11.207	12.494	27.221	27.025	297.383	68.405	203.425
14	Luminal	2310	63.715	9.903	27.91	25.069	351.103	68.444	240.309
14	Luminal	2259	19.555	60.273	27.761	27.823	373.201	68.675	256.296
14	Luminal	2196	24.216	43.276	27.313	27.378	333.445	68.971	229.98
14	Luminal	1799	89.26	97.543	18.238	30.692	195.939	69.029	135.255
14	Luminal	2327	26.415	96.347	26.268	30.153	273.712	69.033	188.952
14	Luminal	2447	48.943	56.429	27.014	29.06	285.745	69.07	197.364
14	Luminal	1770	11.275	94.395	22.247	28.636	261.193	69.186	180.709
14	Luminal	939	41.872	15.168	11.507	30.112	283.176	69.33	196.326
14	Luminal	2483	35.525	75.183	27.164	29.946	300.984	69.731	209.879
14	Luminal	2123	6.783	57.734	26.958	28.194	240.277	69.791	167.692
14	Luminal	2410	51.149	9.725	26.865	31.774	292.17	69.897	204.218
14	Luminal	2530	86.398	102.328	27.462	30.301	252.022	69.911	176.191
14	Luminal	2105	81.779	100.715	21.053	30.543	260.424	70.15	182.687
14	Luminal	2110	86.041	82.385	23.147	28.877	212.951	70.207	149.507
14	Luminal	2362	14.164	53.166	28.507	29.232	312.152	70.407	219.777
14	Luminal	1507	78.588	64.703	18.494	27.974	327.39	70.767	231.684
14	Luminal	2353	91.614	9.447	28.369	28.712	269.534	70.826	190.9
14	Luminal	1086	11.485	86.103	13.057	32.492	201.895	71.144	143.636
14	Luminal	1343	107.663	65.069	14.328	25.751	190.619	71.179	135.681
14	Luminal	1573	10.767	7.462	17.621	27.664	287.188	71.293	204.745
14	Luminal	2567	80.505	79.483	27.8	30.619	259.505	71.352	185.162
14	Luminal	2243	30.17	81.699	27.415	27.861	370.535	71.866	266.289
14	Luminal	2484	110.351	89.765	27.164	33.962	262.601	71.907	188.829
14	Luminal	1614	11.725	98.427	19.85	33.395	332.222	72.158	239.725
14	Luminal	2033	56.983	4.351	24.925	28.767	324.855	72.459	235.387
14	Luminal	1553	19.644	7.579	18.712	31.182	303.027	72.865	220.801
14	Luminal	1393	63.136	86.392	15.942	29.338	305.927	73.686	225.425
14	Luminal	1989	96.075	84.987	20.626	32.592	165.397	73.756	121.99
14	Luminal	1629	32.123	93.096	19.457	28.047	279.579	73.89	206.581
14	Luminal	2480	68.286	35.637	27.164	30.761	239.38	74.024	177.199
14	Luminal	2443	100.029	30.403	27.014	31.806	259.939	74.566	193.826
14	Luminal	2333	104.492	17.446	28.208	26.877	351.257	74.621	262.111
14	Luminal	1457	25.467	11.734	16.268	31.913	264.925	74.83	198.243
14	Luminal	2254	60.992	20.132	27.761	27.849	329.475	74.92	246.843
14	Luminal	2445	76.205	48.537	27.148	30.593	247.04	74.955	185.169
14	Luminal	1754	99.547	90.675	18.656	31.57	248.51	75.013	186.415
14	Luminal	2314	61.591	108.714	28.059	30.788	317.218	75.135	238.342
14	Luminal	1247	51.21	16.869	14.03	31.033	302.453	75.32	227.808
14	Luminal	2147	28.157	63.133	26.865	30.406	301.799	75.358	227.43
14	Luminal	1615	18.944	104.184	19.85	33.323	317.011	75.399	239.023
14	Luminal	2369	92.504	22.927	26.751	30.706	227.201	75.451	171.425
14	Luminal	2258	107.421	50.073	27.761	28.453	314.783	75.826	238.687
14	Luminal	1462	67.275	79.531	16.879	30.533	323.678	76.22	246.707
14	Luminal	2454	95.078	31.745	29.743	33.03	194.693	76.517	148.973
14	Luminal	2161	110.479	8.044	26.716	30.202	310.655	76.73	238.366
14	Luminal	2099	25.057	54.577	26.143	28.381	236.203	76.847	181.515
14	Luminal	2103	42.348	40.701	20.746	31.104	308.289	76.946	237.216
14	Luminal	1602	23.016	95.014	18.517	29.851	252.149	77.359	195.06
14	Luminal	2478	65.527	5.835	27.392	33.208	222.203	77.701	172.654
14	Luminal	1132	77.103	82.954	12.836	31.733	289.516	77.741	225.073
14	Luminal	2544	102.888	82.791	27.611	32.678	240.2	77.837	186.964
14	Luminal	2066	101.369	6.754	24.925	29.683	306.639	77.989	239.145
14	Luminal	1737	67.906	12.226	19.454	27.952	236.026	78.295	184.797
14	Luminal	1738	8.967	35.448	20.905	28.923	288.081	78.449	225.997
14	Luminal	2477	102.078	5.534	27.164	34.749	227.724	79.212	180.385
14	Luminal	1269	15.446	39	13.774	33.78	162.824	79.374	129.24
14	Luminal	2169	106.836	9.194	23.432	37.829	187.568	79.491	149.1
14	Luminal	1481	16.205	14.3	17.218	35.087	220.895	79.548	175.718
14	Luminal	2373	30.965	67.195	26.567	34.002	234.991	80.123	188.282
14	Luminal	1572	22.75	83.884	18.358	33.312	248.156	80.329	199.341
14	Luminal	1740	75.232	45.894	20.895	32.983	296.76	80.362	238.482
14	Luminal	522	36.961	9.348	5.373	37.414	169.344	80.662	136.596
14	Luminal	1509	90.5	79.642	17.439	32.198	259.708	80.864	210.01
14	Luminal	2444	66.601	43.927	27.109	30.442	180.593	81.141	146.535
14	Luminal	1590	22.421	77.043	18.656	36.99	226.731	81.727	185.3
14	Luminal	1741	21.594	54.155	20.895	34.246	274.127	81.793	224.217
14	Luminal	2449	96.796	76.305	27.014	31.738	238.392	81.9	195.243
14	Luminal	2107	84.281	110.341	20.729	34.384	187.272	82.298	154.121
14	Luminal	2558	101.763	17.975	27.761	30.123	203.233	83.067	168.82
14	Luminal	1249	50.747	78.704	13.582	36.369	240.542	83.335	200.456
14	Luminal	2262	33.204	105.496	27.761	33.178	284.657	83.74	238.372
14	Luminal	2541	109.347	30.105	27.611	32.394	189.222	83.785	158.54
14	Luminal	2140	100.508	111.234	20.895	34.692	256.465	84.269	216.12
14	Luminal	2398	21.138	79.086	26.692	36.948	178.931	84.758	151.658
14	Luminal	2259	65.306	109.916	21.492	35.766	265.264	84.9	225.209
14	Luminal	1245	72.81	14.926	13.407	28.2	176.246	85.05	149.897
14	Luminal	942	70.543	73.564	8.507	35.105	108.014	85.129	91.9512
14	Luminal	1925	8.616	19.519	22.985	32.13	260.601	85.273	222.222
14	Luminal	1963	107.573	41.038	20.022	34.504	265.768	85.318	226.748
14	Luminal	1991	105.738	103.846	20.085	33.934	201.775	85.751	173.024
14	Luminal	2354	67.196	21.224	28.358	29.898	257.608	86.22	222.11
14	Luminal	2543	78.204	68.401	27.798	34.616	189.107	87.012	164.546
14	Luminal	2409	38.36	6.023	26.675	35.013	220.938	87.214	192.689
14	Luminal	2229	3.477	24.564	26.626	32.205	129.004	87.248	112.553
14	Luminal	1246	59.208	12.28	13.88	34.176	251.318	87.312	219.431
14	Luminal	2386	23.371	32.873	28.656	32.071	253.084	87.682	221.909
14	Luminal	1390	78.073	91.606	12.388	40.157	132.559	88.062	116.734
14	Luminal	2244	18.286	88.063	25.81	38.912	369.612	88.255	326.201
14	Luminal	2371	91.056	31.616	25.97	34.632	170.81	88.578	151.3
14	Luminal	2018	109.881	48.702	20.388	33.391	172.811	89.211	154.166
14	Luminal	2050	99.269	97.414	20.805	36.147	180.424	90.217	162.773
14	Luminal	2589	9.369	10.272	28.358	38.281	148.832	91.319	135.912
14	Luminal	2542	96.999	67.991	27.611	34.912	199.786	92.1	184.003
14	Luminal	1761	25.811	108.228	21.044	39.449	268.037	92.113	246.897
14	Luminal	2212	69.289	102.04	21.225	36.148	178.524	96.297	171.913
14	Luminal	1990	105.396	85.779	20.467	36.634	190.834	96.681	184.5
14	Luminal	2075	18.036	104.176	20.597	39.913	172.391	100.697	173.593
14	Luminal	1809	88.533	47.56	21.791	38.399	193.893	101.278	196.371
14	Luminal	1802	98.852	79.64	21.492	41.278	196.236	103.865	203.821
14	Luminal	2106	8.459	105.555	20.613	41.282	138.068	105.877	146.182
14	Luminal	2074	6.505	93.53	20.175	43.851	140.045	108.027	151.286
14	Luminal	1703	27.21	93.29	20.734	39.657	223.354	110.117	245.951
14	Luminal	1084	47.093	74.189	11.194	42.472	154.549	112.519	173.897
20	Basal	1158	100.441	76.899	11.511	27.935	92.304	13.324	12.2986
20	Basal	1000	47.512	40.875	11.361	28.637	148.472	8.289	12.3068
20	Basal	771	100.662	80.861	8.521	22.607	100.419	13.566	13.6228
20	Basal	938	89.316	59.727	12.258	28.717	123.943	13.091	16.2254
20	Basal	240	52.66	111.417	6.509	24.379	330.576	5.608	18.5387
20	Basal	1199	33.802	39.348	12.386	24.549	95.683	20.294	19.4179
20	Basal	1443	4.237	37.05	15.198	30.373	131.472	19.832	26.0735
20	Basal	718	105.739	109.07	9.816	27.362	181.668	17.202	31.2505
20	Basal	903	40.829	79.799	8.969	27.462	118.113	27.649	32.6571
20	Basal	1247	23.632	20.748	14.5	31.408	132.836	24.74	32.8636
20	Basal	1364	106.295	67.714	15.397	33.409	104.284	32.967	34.3793
20	Basal	878	55.504	101.778	10.553	27.31	265.587	13.584	36.0773
20	Basal	586	62.485	104.692	7.474	23.488	186.488	23.367	43.5767
20	Basal	1540	40.244	42.206	17.507	28.939	167.854	29.038	48.7414
20	Basal	1480	12.759	81.969	16.329	35.65	94.974	60.054	57.0357
20	Basal	1053	87.22	15.165	8.996	24.636	109.983	52.249	57.465
20	Basal	673	93.811	22.407	9.423	25.297	240.699	25.998	62.5769
20	Basal	799	106.428	27.369	7.157	22.6	174.825	43.292	75.6852
20	Basal	488	64.256	69.357	5.343	22.247	164.983	46.337	76.4482
20	Basal	508	86.639	48.246	7.026	20.326	171.661	46.756	80.2618
20	Basal	1485	50.376	113.233	16.214	30.981	110.268	74.859	82.5455
20	Basal	570	89.573	110.512	7.026	27.263	166.794	49.744	82.97
20	Basal	1291	21.461	80.222	15.696	28.683	251.01	33.927	85.1602
20	Basal	925	17.334	16.084	15.275	33.891	269.498	31.91	85.9968
20	Basal	1755	22.576	70.19	20.22	24.829	164.644	55.677	91.6688
20	Luminal	1381	93.392	43.238	15.054	22.932	151.667	39.819	60.3923
20	Luminal	1703	80.434	44.553	21.227	24.156	135.356	65.941	89.2551
20	Luminal	1463	100.69	62.227	15.696	24.733	165.897	58.868	97.6602
20	Luminal	1555	104.278	62.89	19.882	25.669	198.256	50.976	101.063
20	Luminal	1537	103.553	71.792	15.107	28.796	127.426	87.617	111.647
20	Luminal	2418	24.946	26.84	27.013	26.708	158.198	73.144	115.712
20	Luminal	1635	87.366	71.244	17.899	28.009	135.082	91.977	124.244
20	Luminal	2041	19.944	75.538	23.903	32.007	130.15	102.782	133.771
20	Luminal	2369	22.25	31.864	24.83	26.237	162.182	82.609	133.977
20	Luminal	1683	95.782	75.263	16.489	23.862	180.747	74.385	134.449
20	Luminal	1886	109.348	107.016	18.462	29.279	141.641	95.107	134.711
20	Luminal	2405	21.257	81.681	26.908	34.194	162.521	84.226	136.885
20	Luminal	2125	22.062	11.494	24.865	33.314	121.642	117.814	143.311
20	Luminal	1496	33.429	54.999	13.902	26.83	163.377	87.785	143.42
20	Luminal	1393	84.921	54.067	16.919	23.076	171.696	83.646	143.617
20	Luminal	2258	58.095	19.319	22.826	29.881	138.758	107.971	149.818
20	Luminal	1110	13.02	56.884	15.18	25.387	297.33	50.917	151.392
20	Luminal	1740	64.07	73.38	20.031	30.272	156.934	97.106	152.392
20	Luminal	2333	63.999	49.703	26.19	28.916	165.831	93.028	154.269
20	Luminal	1493	103.917	24.688	14.737	26.907	195.062	79.187	154.464
20	Luminal	1840	52.541	51.075	19.52	30.893	271.714	56.963	154.776
20	Luminal	2040	22.875	23.214	24.402	31.144	163.854	95.964	157.241
20	Luminal	2336	21.73	93.661	26.104	29.141	165.43	97.355	161.054
20	Luminal	2217	105.812	88.803	22.506	24.237	238.545	67.733	161.574
20	Luminal	1530	5.758	41.788	17.927	28.901	195.243	82.817	161.694
20	Luminal	2126	77.084	82.639	19.882	26.105	175.657	92.857	163.11
20	Luminal	1739	42.989	39.644	19.882	27.504	155.982	104.593	163.146
20	Luminal	2018	96.239	22.292	19.284	27.122	183.356	89.139	163.442
20	Luminal	2002	95.758	79.667	23.891	31.383	154.056	106.105	163.461
20	Luminal	1968	88.414	47.981	22.872	29.507	173.672	94.5	164.12
20	Luminal	1646	8.188	21.611	15.696	29.798	153.231	107.372	164.527
20	Luminal	2234	81.085	5.894	21.676	28.816	164.637	100.662	165.727
20	Luminal	2203	49.422	91.4	25.631	23.285	224.1	74.174	166.224
20	Luminal	1758	64.309	21.55	16.035	26.802	175.268	96.069	168.378
20	Luminal	2133	60.485	97.09	25.473	27.037	201.389	83.717	168.597
20	Luminal	1657	22.863	99.822	22.165	31.376	322.133	52.404	168.811
20	Luminal	1726	57.846	70.21	19.732	26.389	185.382	93.005	172.415
20	Luminal	1825	75.618	57.975	20.779	27.008	174.216	99.184	172.794
20	Luminal	1712	98.602	46.147	19.732	27.441	185.876	94.455	175.569
20	Luminal	2123	92.846	47.661	23.611	21.56	315.151	55.996	176.472
20	Luminal	2166	18.615	15.688	25.356	33.577	150.464	117.747	177.167
20	Luminal	2095	99.65	87.644	19.882	27.516	194.553	93.027	180.987
20	Luminal	2041	10.896	36.843	19.284	30.205	177.765	101.991	181.304
20	Luminal	1788	38.877	73.86	21.48	23.27	244.788	75.439	184.666
20	Luminal	2300	6.67	105.124	26.071	30.464	212.806	86.948	185.031
20	Luminal	2487	93.83	15.054	23.346	30.117	190.584	98.805	188.307
20	Luminal	1722	105.454	13.412	20.181	36.91	274.511	68.707	188.608
20	Luminal	2025	102.891	63.495	24.068	28.133	200.499	94.802	190.077
20	Luminal	1786	33.925	39.178	20.181	29.257	160.317	118.656	190.226
20	Luminal	1967	108.445	42.354	24.217	28.103	213.688	89.605	191.475
20	Luminal	2127	81.24	52.368	25.039	24.733	246.83	77.834	192.118
20	Luminal	1994	59.413	36.352	24.217	23.599	250.521	76.982	192.856
20	Luminal	2317	64.666	16.962	24.051	27.367	232.931	82.895	193.088
20	Luminal	2643	18.917	46.813	27.755	23.385	334.244	58.217	194.587
20	Luminal	2200	101.072	42.587	25.413	29.793	191.675	101.56	194.665
20	Luminal	2198	39.048	21.944	25.413	28.471	199.504	97.841	195.197
20	Luminal	2069	67.783	36.117	24.815	27.794	212.081	93.531	198.361
20	Luminal	2605	33.519	45.603	25.68	25.331	276.496	71.751	198.389
20	Luminal	2401	60.409	25.076	25.862	29.416	198.591	100.155	198.899
20	Luminal	2336	37.559	29.817	24.557	26.534	235.555	84.758	199.652
20	Luminal	2168	74.972	38.956	25.342	27.023	215.272	93.37	200.999
20	Luminal	2214	22.474	12.264	22.423	26.685	253.168	79.512	201.299
20	Luminal	2298	36.283	94.306	25.948	28.367	216.936	94.526	205.061
20	Luminal	2386	10.232	56.801	26.459	29.814	194.495	106.281	206.711
20	Luminal	2293	98.394	36.434	25.862	28.672	208.502	99.405	207.261
20	Luminal	2215	91.037	41.231	22.722	25.613	265.21	78.534	208.28
20	Luminal	2169	52.568	53.315	24.174	23.718	287.951	72.528	208.845
20	Luminal	2297	95.857	74.347	25.895	25.554	212.802	98.328	209.244
20	Luminal	1542	62.833	93.48	18.583	25.613	239.482	87.81	210.289
20	Luminal	2238	77.612	97.881	25.563	27.338	223.899	94.691	212.012
20	Luminal	2337	10.184	97.19	26.011	31.134	222.894	95.569	213.018
20	Luminal	2266	36.047	101.556	25.712	29.719	200.148	106.447	213.052
20	Luminal	2073	93.713	66.533	24.815	25.531	236.95	91.265	216.252
20	Luminal	2239	33.553	110.77	25.563	29.977	211.654	102.364	216.658
20	Luminal	1999	85.693	63.996	23.769	24.755	242.857	89.584	217.561
20	Luminal	2334	40.102	65.399	26.011	26.495	229.721	95.998	220.528
20	Luminal	2132	84.251	92.566	25.114	28.754	206.117	107.011	220.568
20	Luminal	2263	65.436	24.538	25.712	23.672	246.148	90.592	222.99
20	Luminal	2197	15.169	5.819	25.413	30.407	207.091	108.187	224.046
20	Luminal	2333	8.441	4.785	24.844	26.073	314.488	71.822	225.872
20	Luminal	1831	105.929	78.72	24.012	21.283	359.629	62.912	226.25
20	Luminal	2429	66.409	8.91	26.161	29.067	234.469	96.699	226.729
20	Luminal	2237	46.431	98.703	25.712	27.784	222.504	102.121	227.223
20	Luminal	1800	95.327	94.433	23.345	21.364	321.131	71.824	230.649
20	Luminal	2112	94.244	83.857	24.965	24.602	265.344	91.512	242.822

## Sheet: EdU
Time	2h			24h
Mouse ID	Male 1	Female 3	Female 5	Male 2	Male 3	Female 5
1 basal	27	74	25	3	1	3
2 basal	3		2	69	34	56
3 basal				2
4 basal				6	1	1
5 basal				1
12 basal				1
1 secretory	14	61	27	8	14	27
2 secretory		2		12	9	27
1 ciliated
1 basal + 1 secretory		1		3	1	1
2 basal + 1 secretory + 1 ciliated				1
2 basal + 2 secretory						1
1 secretory + 1 ciliated				1	1	4
	44	138	54	107	61	120

## Sheet: BrdU
		3 day			3 months			12 months
Location	Replicate	% GFP+ basal cells	%GFP+ luminal cells	n	% GFP+ basal cells	%GFP+ luminal cells	n	% GFP+ basal cells	%GFP+ luminal cells	n
Muscle	1	0.41	0	244	2.4	0.4	1012	0.6	0.2	510
	2	1.54	0	260	0.9	0	881	1.1	0.4	563
	3	1.42	0	351	0.3	0	662	1.1	0.2	615
	4							1.4	0.4	1056
	5							0.4	0	531
Cartilage	1	0.02	0	49	1.6	1.1	889	1.1	0	181
	2	1	0.4	508	1.7	0.7	1663	1.6	0.5	384
	3	0.5	0	366	1.4	0.1	807	3.4	0	233

## Sheet: Cellular composition
Timepoint	3day				3mo				1 year
Cell types	basal	secretory	ciliated	Total	basal	secretory	ciliated	Total	basal	secretory	ciliated	Total
Muscle region - Replicate 1	148	131	67	346	142	138	68	348	57	58	49	164
Muscle region - Replicate 2	222	209	162	593	224	247	79	550	81	71	66	218
Muscle region - Replicate 3	291	283	153	727	136	144	54	334	71	74	56	201
Muscle region - Replicate 4	322	329	125	776	143	118	103	364
Cartilage region - Replicate 1	123	105	116	344	186	134	120	440	68	82	52	202
Cartilage region - Replicate 2	149	141	100	390	125	114	108	347	67	61	51	179
Cartilage region - Replicate 3	210	198	100	508	150	140	95	385	47	55	63	165
Cartilage region - Replicate 4	273	252	184	709	163	160	124	447

## Sheet: Tracheal size
Pixels	3 days						3 weeks							6 weeks			6 months				1 year
Mouse number	375	395	415	470	471	472	367	378	417	466	467	468	421	424	463	247	333	334	355	226	230	255
Length from carina to sixth cartilage ring (pixels)	348	324	345	332	371	376	352	344	346	351	416	411	393	360	370	305	306	349	324	403	373	321
Width at third cartilage ring (pixels)	175	190	186	194	221	215	156	184	207	252	251	274	217	206	201	180	171	183	162	167	185	192
Length from carina to sixth cartilage ring (mm)	2.48571	2.26573	2.41259	1.9645	2.19527	2.22485	2.51429	2.45714	2.47143	1.84737	2.18947	2.16316	2.58553	2.36842	2.43421	2.36434	2.37209	2.70543	2.49231	2.65132	2.45395	2.11184
Width at third cartilage ring (mm)	1.25	1.32867	1.3007	1.14793	1.30769	1.27219	1.11429	1.31429	1.47857	1.32632	1.32105	1.44211	1.42763	1.35526	1.32237	1.39535	1.32558	1.4186	1.24615	1.09868	1.21711	1.26316
